# Supplementary material for: Trajectories of Cognitive Change and Their Association with All-Cause Mortality Among Chinese Older Adults: Results from the Chinese Longitudinal Healthy Longevity Survey
Source: Behav Sci (Basel). 2025 Mar 14;15(3):365. doi: 10.3390/bs15030365 (PMC11939546; doi:10.3390/bs15030365)
Supplement: Supplementary file 1 [file behavsci-15-00365-s001.zip]

Archive with 1 entries (1 files):
- behavsci-3470797-supplementary.pdf
